# Supplementary material for: Conformational transitions of the Spindly adaptor underlie its interaction with Dynein and Dynactin
Source: J Cell Biol. 2022 Sep 15;221(11):e202206131. doi: 10.1083/jcb.202206131 (PMC9481740; doi:10.1083/jcb.202206131)
Supplement: Table S2 — collects all XL-MS data presented in the main text. [file JCB_202206131_TableS2.xlsx]

## Sheet: Y26Bpa
Peptide 1	AbsPos1	Peptide 2	AbsPos2	Score
AAQxGLQLVESQNELQNQLDK	26	VHMEGSVNGHEFEIEGEGEGRPYEGTQTAK	-207	72
AAQxGLQLVESQNELQNQLDK	26	HPADIPDYLK	-163	77
AAQxGLQLVESQNELQNQLDK	26	AKKPVQLPGAYNVNIK	-51	81
AAQxGLQLVESQNELQNQLDK	26	TMGWEASSER	-99	93
AAQxGLQLVESQNELQNQLDK	26	EEVNELQYRQEQLELLITNLMR	198	95
AAQxGLQLVESQNELQNQLDK	26	VMNFEDGGVVTVTQDSSLQDGEFIYK	-133	99
AAQxGLQLVESQNELQNQLDK	26	NLYDSmESKPSVDSGTLEDNTYYTDLLQMK	361	109
AAQxGLQLVESQNELQNQLDK	26	HPADIPDYLK	-160	114
AAQxGLQLVESQNELQNQLDK	26	LQIATLLQMK	300	118
AAQxGLQLVESQNELQNQLDK	26	LQIATLLQMK	303	123
AAQxGLQLVESQNELQNQLDK	26	VHMEGSVNGHEFEIEGEGEGRPYEGTQTAK	-204	124
AAQxGLQLVESQNELQNQLDK	26	NLYDSMESKPSVDSGTLEDNTYYTDLLQMK	360	124
LKAAQxGLQLVESQNELQNQLDK	26	MLESLSBEBEAIK	74	129
AAQxGLQLVESQNELQNQLDK	26	SRMLESLSBEBEAIK	73	139
AAQxGLQLVESQNELQNQLDK	26	LQIATLLQMK	306	149
AAQxGLQLVESQNELQNQLDK	26	AAQxGLQLVESQNELQNQLDK	30	163
AAQxGLQLVESQNELQNQLDK	26	AAQxGLQLVESQNELQNQLDK	31	163
LKAAQxGLQLVESQNELQNQLDK	26	AAQxGLQLVESQNELQNQLDK	29	170
AAQxGLQLVESQNELQNQLDK	26	AAQxGLQLVESQNELQNQLDK	28	172

## Sheet: Q29Bpa
Peptide 1	AbsPos1	Peptide 2	AbsPos2	Score
[AAQYGLxLVESQNELQNQLDK]	29	[NLYDSMESKPSVDSGTLEDNTYYTDLLQMK]	353	82
[AAQYGLxLVESQNELQNQLDK]	29	[AKKPVQLPGAYNVNIK]	-51	86
[LKAAQYGLxLVESQNELQNQLDK]	29	[MLESLSBEBEAIK]	73	95
[AAQYGLxLVESQNELQNQLDK]	29	[VMNFEDGGVVTVTQDSSLQDGEFIYK]	-143	97
[AAQYGLxLVESQNELQNQLDK]	29	[EEVNELQYRQEQLELLITNLmR]	194	107
[AAQYGLxLVESQNELQNQLDK]	29	[HPADIPDYLK]	-160	131
[AAQYGLxLVESQNELQNQLDK]	29	[VMNFEDGGVVTVTQDSSLQDGEFIYK]	-131	135
[AAQYGLxLVESQNELQNQLDK]	29	[TMGWEASSER]	-99	135
[AAQYGLxLVESQNELQNQLDK]	29	[MKLQIATLLQMK]	297	135
[AAQYGLxLVESQNELQNQLDK]	29	[MKLQIATLLQMK]	298	144
[AAQYGLxLVESQNELQNQLDK]	29	[LQIATLLQMK]	299	146
[AAQYGLxLVESQNELQNQLDK]	29	[AAQYGLxLVESQNELQNQLDK]	30	162
[AAQYGLxLVESQNELQNQLDK]	29	[AAQYGLxLVESQNELQNQLDK]	32	164

## Sheet: F258Bpa
Peptide 1	AbsPos1	Peptide 2	AbsPos2	Score
SRMLESLSCcmECcmEAIK	74	GNSLZAEVEDRR	258	17
SRMLESLSCcmECcmEAIK	74	GNSLZAEVEDRR	258	21
GNSLZAEVEDRR	258	GNSLZAEVEDR	258	22
GNSLZAEVEDR	258	LQIATLLQMoxK	302	28
GNSLZAEVEDRR	258	GNSLZAEVEDRR	258	28
GNSLZAEVEDR	258	EEVNELQYR	186	29
GNSLZAEVEDRR	258	GNSLZAEVEDR	258	30
GNSLZAEVEDRR	258	GNSLZAEVEDR	258	31
GNSLZAEVEDRR	258	GNSLZAEVEDR	258	35
GNSLZAEVEDRR	258	GNSLZAEVEDRR	258	36
GNSLZAEVEDRR	258	GNSLZAEVEDR	258	36
GNSLZAEVEDRR	258	GNSLZAEVEDR	258	36
GNSLZAEVEDRR	258	GNSLZAEVEDR	258	37
SRMLESLSCcmECcmEAIK	74	GNSLZAEVEDRR	258	39
GNSLZAEVEDRR	258	GNSLZAEVEDR	258	39
GNSLZAEVEDRR	258	GNSLZAEVEDR	258	40
GNSLZAEVEDRR	258	LIGVPADAEALSER	539	41
GNSLZAEVEDRR	258	GNSLZAEVEDR	258	41
MLESLSCcmECcmEAIK	76	GNSLZAEVEDRR	258	42
GNSLZAEVEDRR	258	GNSLZAEVEDR	258	43
GNSLZAEVEDRR	258	GNSLZAEVEDR	258	45
GNSLZAEVEDRR	258	GNSLZAEVEDR	258	49
GNSLZAEVEDRRAAMER	258	GNSLZAEVEDR	258	50
GNSLZAEVEDRR	258	GNSLZAEVEDR	258	51
GNSLZAEVEDRR	258	GNSLZAEVEDR	258	52
GNSLZAEVEDRR	258	GNSLZAEVEDRR	258	52
GNSLZAEVEDRR	258	GNSLZAEVEDR	258	53
GNSLZAEVEDRR	258	GNSLZAEVEDRR	258	54
GNSLZAEVEDRR	258	GNSLZAEVEDR	258	54
GNSLZAEVEDRR	258	GNSLZAEVEDRR	258	55
GNSLZAEVEDRR	258	GNSLZAEVEDR	258	55
GNSLZAEVEDR	258	CcmLQLSESENMK	420	55
GNSLZAEVEDRR	258	GNSLZAEVEDR	258	55
GNSLZAEVEDRRAAMER	258	GNSLZAEVEDR	258	55
GNSLZAEVEDRR	258	GNSLZAEVEDR	258	56
GNSLZAEVEDR	258	GNSLZAEVEDR	258	56
GNSLZAEVEDRR	258	GNSLZAEVEDRR	258	58
GNSLZAEVEDRR	258	GNSLZAEVEDR	258	59
SRMLESLSCcmECcmEAIK	74	GNSLZAEVEDRR	258	59
GNSLZAEVEDRR	258	GNSLZAEVEDR	258	59
GNSLZAEVEDRR	258	GNSLZAEVEDRR	258	59
GNSLZAEVEDRR	258	GNSLZAEVEDR	258	60
GNSLZAEVEDRR	258	GNSLZAEVEDR	258	60
LIGVPADAEALSER	539	GNSLZAEVEDR	258	61
SRMoxLESLSCcmECcmEAIK	74	GNSLZAEVEDR	258	62
GNSLZAEVEDRR	258	GNSLZAEVEDRR	258	62
GNSLZAEVEDR	258	EVLPVDITTAK	458	63
GNSLZAEVEDRR	258	GNSLZAEVEDRR	258	63
GNSLZAEVEDRR	258	GNSLZAEVEDR	258	63
SRMLESLSCcmECcmEAIK	74	GNSLZAEVEDR	258	64
GNSLZAEVEDRR	258	GNSLZAEVEDR	258	64
GNSLZAEVEDR	258	CcmLQLSESENMK	420	64
LIGVPADAEALSER	539	GNSLZAEVEDR	258	64
GNSLZAEVEDRR	258	GNSLZAEVEDR	258	65
SRMLESLSCcmECcmEAIK	74	GNSLZAEVEDR	258	65
GNSLZAEVEDRR	258	GNSLZAEVEDRR	258	65
SRMoxLESLSCcmECcmEAIK	74	GNSLZAEVEDR	258	66
GNSLZAEVEDRR	258	GNSLZAEVEDRR	258	66
GNSLZAEVEDRR	258	GNSLZAEVEDR	258	66
GNSLZAEVEDRR	258	GNSLZAEVEDRR	258	66
GNSLZAEVEDRR	258	GNSLZAEVEDR	258	66
GNSLZAEVEDR	258	GNSLZAEVEDR	258	67
GNSLZAEVEDR	258	GNSLZAEVEDR	258	67
GNSLZAEVEDRR	258	GNSLZAEVEDR	258	67
GNSLZAEVEDR	258	GSQTEFEQQER	312	68
GNSLZAEVEDR	258	GNSLZAEVEDR	258	69
GNSLZAEVEDR	258	GNSLZAEVEDR	258	70
GNSLZAEVEDRR	258	GNSLZAEVEDRR	258	70
GNSLZAEVEDRR	258	GNSLZAEVEDRR	258	70
GNSLZAEVEDRR	258	GNSLZAEVEDRR	258	71
GNSLZAEVEDRR	258	GNSLZAEVEDR	258	71
GNSLZAEVEDR	258	GNSLZAEVEDR	258	71
GNSLZAEVEDRR	258	GNSLZAEVEDRR	258	72
SRMLESLSCcmECcmEAIK	74	GNSLZAEVEDR	258	72
GNSLZAEVEDRR	258	GNSLZAEVEDR	258	72
GNSLZAEVEDRR	258	GNSLZAEVEDR	258	72
GNSLZAEVEDRR	258	GNSLZAEVEDR	258	73
GNSLZAEVEDRR	258	GNSLZAEVEDRR	258	73
GNSLZAEVEDRR	258	GNSLZAEVEDRR	258	73
SRMLESLSCcmECcmEAIK	74	GNSLZAEVEDR	258	73
GNSLZAEVEDRR	258	GNSLZAEVEDR	258	73
GNSLZAEVEDR	258	EVLPVDITTAK	458	73
SRMLESLSCcmECcmEAIK	74	GNSLZAEVEDR	258	74
SRMLESLSCcmECcmEAIK	74	GNSLZAEVEDR	258	74
SRMLESLSCcmECcmEAIK	74	GNSLZAEVEDR	258	74
SRMLESLSCcmECcmEAIK	74	GNSLZAEVEDR	258	75
LIGVPADAEALSER	539	GNSLZAEVEDR	258	76
GNSLZAEVEDRR	258	GNSLZAEVEDR	258	77
GNSLZAEVEDRR	258	GNSLZAEVEDRR	258	78
GNSLZAEVEDRR	258	GNSLZAEVEDR	258	78
GNSLZAEVEDRR	258	GNSLZAEVEDR	258	78
GNSLZAEVEDRR	258	GNSLZAEVEDRR	258	79
GNSLZAEVEDRR	258	GNSLZAEVEDRR	258	79
GNSLZAEVEDR	258	CcmLQLSESENMK	420	79
GNSLZAEVEDRR	258	GNSLZAEVEDR	258	80
GNSLZAEVEDRR	258	GNSLZAEVEDR	258	80
SRMLESLSCcmECcmEAIK	74	GNSLZAEVEDR	258	81
LIGVPADAEALSER	539	GNSLZAEVEDR	258	81
GNSLZAEVEDR	258	GNSLZAEVEDR	258	81
GNSLZAEVEDRR	258	GNSLZAEVEDR	258	81
LIGVPADAEALSER	539	GNSLZAEVEDR	258	81
LIGVPADAEALSER	539	GNSLZAEVEDR	258	81
SRMLESLSCcmECcmEAIK	74	GNSLZAEVEDR	258	82
LIGVPADAEALSER	539	GNSLZAEVEDR	258	82
LIGVPADAEALSER	539	GNSLZAEVEDR	258	82
GNSLZAEVEDRR	258	GNSLZAEVEDR	258	82
GNSLZAEVEDRR	258	GNSLZAEVEDR	258	82
GNSLZAEVEDRR	258	GNSLZAEVEDRR	258	82
GNSLZAEVEDRR	258	GNSLZAEVEDR	258	82
GNSLZAEVEDRR	258	GNSLZAEVEDR	258	83
GNSLZAEVEDRR	258	GNSLZAEVEDR	258	83
SRMLESLSCcmECcmEAIK	74	GNSLZAEVEDR	258	84
SRMLESLSCcmECcmEAIK	74	GNSLZAEVEDR	258	84
GNSLZAEVEDRR	258	GNSLZAEVEDR	258	84
MLESLSCcmECcmEAIK	76	GNSLZAEVEDR	258	84
GNSLZAEVEDRR	258	GNSLZAEVEDRR	258	85
GNSLZAEVEDRR	258	GNSLZAEVEDR	258	85
GNSLZAEVEDRRAAMER	258	GNSLZAEVEDR	258	86
GNSLZAEVEDRR	258	GNSLZAEVEDR	258	86
GNSLZAEVEDRR	258	GNSLZAEVEDRR	258	86
GNSLZAEVEDRR	258	GNSLZAEVEDR	258	86
SRMLESLSCcmECcmEAIK	74	GNSLZAEVEDR	258	87
GNSLZAEVEDRR	258	GNSLZAEVEDRR	258	87
GNSLZAEVEDR	258	GNSLZAEVEDR	258	87
GNSLZAEVEDRR	258	GNSLZAEVEDRR	258	87
GNSLZAEVEDR	258	CcmLQLSESENMK	420	87
GNSLZAEVEDRR	258	GNSLZAEVEDRR	258	87
GNSLZAEVEDRR	258	GNSLZAEVEDR	258	88
GNSLZAEVEDRR	258	GNSLZAEVEDRR	258	88
SRMLESLSCcmECcmEAIK	74	GNSLZAEVEDR	258	89
GNSLZAEVEDRR	258	GNSLZAEVEDRR	258	89
GNSLZAEVEDR	258	GNSLZAEVEDR	258	89
GNSLZAEVEDR	258	CcmLQLSESENMK	420	90
GNSLZAEVEDRR	258	GNSLZAEVEDR	258	90
GNSLZAEVEDRR	258	GNSLZAEVEDR	258	91
SRMLESLSCcmECcmEAIK	74	GNSLZAEVEDR	258	91
GNSLZAEVEDRR	258	GNSLZAEVEDRR	258	91
GNSLZAEVEDRR	258	GNSLZAEVEDRR	258	91
GNSLZAEVEDR	258	GNSLZAEVEDR	258	91
SRMLESLSCcmECcmEAIK	74	GNSLZAEVEDR	258	92
GNSLZAEVEDRR	258	GNSLZAEVEDRR	258	92
SRMLESLSCcmECcmEAIK	74	GNSLZAEVEDR	258	92
GNSLZAEVEDR	258	GNSLZAEVEDR	258	92
GNSLZAEVEDRR	258	GNSLZAEVEDR	258	92
GNSLZAEVEDR	258	GNSLZAEVEDR	258	92
GNSLZAEVEDR	258	GNSLZAEVEDR	258	92
GNSLZAEVEDR	258	GNSLZAEVEDR	258	93
SRMLESLSCcmECcmEAIK	74	GNSLZAEVEDR	258	93
GNSLZAEVEDRR	258	GNSLZAEVEDR	258	93
SRMLESLSCcmECcmEAIK	74	GNSLZAEVEDR	258	93
GNSLZAEVEDRR	258	GNSLZAEVEDR	258	93
GNSLZAEVEDRR	258	GNSLZAEVEDR	258	94
GNSLZAEVEDRR	258	GNSLZAEVEDR	258	94
GNSLZAEVEDRR	258	GNSLZAEVEDR	258	94
GNSLZAEVEDRR	258	GNSLZAEVEDR	258	94
GNSLZAEVEDRR	258	GNSLZAEVEDRR	258	94
GNSLZAEVEDRR	258	GNSLZAEVEDR	258	94
GNSLZAEVEDR	258	GNSLZAEVEDR	258	94
GNSLZAEVEDR	258	GNSLZAEVEDR	258	95
GNSLZAEVEDR	258	GNSLZAEVEDR	258	96
GNSLZAEVEDRR	258	GNSLZAEVEDRR	258	97
GNSLZAEVEDR	258	GNSLZAEVEDR	258	97
SRMLESLSCcmECcmEAIK	74	GNSLZAEVEDR	258	97
GNSLZAEVEDR	258	GNSLZAEVEDR	258	97
GNSLZAEVEDR	258	GNSLZAEVEDR	258	97
GNSLZAEVEDRR	258	GNSLZAEVEDR	258	98
GNSLZAEVEDR	258	GNSLZAEVEDR	258	98
GNSLZAEVEDRR	258	GNSLZAEVEDR	258	98
GNSLZAEVEDRR	258	GNSLZAEVEDRR	258	99
SRMLESLSCcmECcmEAIK	74	GNSLZAEVEDR	258	99
GNSLZAEVEDRR	258	GNSLZAEVEDRR	258	99
GNSLZAEVEDR	258	GNSLZAEVEDR	258	99
SRMLESLSCcmECcmEAIK	74	GNSLZAEVEDR	258	100
GNSLZAEVEDRR	258	GNSLZAEVEDR	258	100
GNSLZAEVEDRR	258	GNSLZAEVEDRR	258	100
GNSLZAEVEDR	258	GNSLZAEVEDR	258	101
GNSLZAEVEDRR	258	GNSLZAEVEDRR	258	101
GNSLZAEVEDRR	258	GNSLZAEVEDRR	258	102
GNSLZAEVEDR	258	GSQTEFEQQER	312	102
GNSLZAEVEDRR	258	GNSLZAEVEDRR	258	103
GNSLZAEVEDRR	258	GNSLZAEVEDR	258	103
GNSLZAEVEDR	258	GNSLZAEVEDR	258	103
GNSLZAEVEDRR	258	GNSLZAEVEDR	258	103
GNSLZAEVEDRR	258	GNSLZAEVEDR	258	103
GNSLZAEVEDRR	258	GNSLZAEVEDR	258	103
GNSLZAEVEDRR	258	GNSLZAEVEDR	258	104
SRMLESLSCcmECcmEAIK	74	GNSLZAEVEDR	258	104
GNSLZAEVEDR	258	GNSLZAEVEDR	258	104
GNSLZAEVEDR	258	GNSLZAEVEDR	258	104
SRMLESLSCcmECcmEAIK	74	GNSLZAEVEDR	258	104
GNSLZAEVEDR	258	GNSLZAEVEDR	258	104
GNSLZAEVEDRR	258	GNSLZAEVEDR	258	105
GNSLZAEVEDRR	258	GNSLZAEVEDR	258	105
LIGVPADAEALSER	539	GNSLZAEVEDR	258	105
GNSLZAEVEDR	258	GNSLZAEVEDR	258	106
GNSLZAEVEDR	258	GNSLZAEVEDR	258	106
GNSLZAEVEDRR	258	GNSLZAEVEDRR	258	106
GNSLZAEVEDR	258	GNSLZAEVEDR	258	107
GNSLZAEVEDR	258	CcmLQLSESENMK	420	108
GNSLZAEVEDRR	258	GNSLZAEVEDRR	258	108
MLESLSCcmECcmEAIK	76	GNSLZAEVEDR	258	108
GNSLZAEVEDRR	258	GNSLZAEVEDR	258	108
GNSLZAEVEDR	258	GNSLZAEVEDR	258	108
GNSLZAEVEDR	258	GNSLZAEVEDR	258	108
GNSLZAEVEDRR	258	GNSLZAEVEDR	258	109
GNSLZAEVEDR	258	GNSLZAEVEDR	258	109
SRMLESLSCcmECcmEAIK	74	GNSLZAEVEDR	258	110
GNSLZAEVEDRR	258	GNSLZAEVEDRR	258	110
GNSLZAEVEDR	258	GNSLZAEVEDR	258	110
GNSLZAEVEDRR	258	GNSLZAEVEDR	258	110
GNSLZAEVEDRR	258	GNSLZAEVEDRR	258	110
GNSLZAEVEDRR	258	GNSLZAEVEDR	258	110
GNSLZAEVEDRR	258	GNSLZAEVEDRR	258	111
GNSLZAEVEDR	258	GNSLZAEVEDR	258	111
GNSLZAEVEDR	258	GNSLZAEVEDR	258	111
GNSLZAEVEDRR	258	GNSLZAEVEDR	258	112
GNSLZAEVEDRR	258	GNSLZAEVEDRR	258	112
YEPEETVEVPVLK	442	GNSLZAEVEDR	258	112
GNSLZAEVEDR	258	GNSLZAEVEDR	258	113
GNSLZAEVEDRR	258	GNSLZAEVEDR	258	113
GNSLZAEVEDR	258	GNSLZAEVEDR	258	113
GNSLZAEVEDRR	258	GNSLZAEVEDRR	258	114
GNSLZAEVEDR	258	GNSLZAEVEDR	258	114
GNSLZAEVEDRR	258	GNSLZAEVEDR	258	114
GNSLZAEVEDR	258	GNSLZAEVEDR	258	115
SRMLESLSCcmECcmEAIK	74	GNSLZAEVEDR	258	116
GNSLZAEVEDRR	258	GNSLZAEVEDR	258	116
GNSLZAEVEDRR	258	GNSLZAEVEDRR	258	116
GNSLZAEVEDR	258	GNSLZAEVEDR	258	116
GNSLZAEVEDR	258	GNSLZAEVEDR	258	116
GNSLZAEVEDRR	258	GNSLZAEVEDRR	258	117
GNSLZAEVEDR	258	CcmLQLSESENMK	420	117
GNSLZAEVEDRR	258	GNSLZAEVEDRR	258	117
SRMLESLSCcmECcmEAIK	74	GNSLZAEVEDR	258	118
GNSLZAEVEDR	258	GNSLZAEVEDR	258	118
GNSLZAEVEDR	258	GNSLZAEVEDR	258	118
GNSLZAEVEDRR	258	GNSLZAEVEDRR	258	118
GNSLZAEVEDR	258	GNSLZAEVEDR	258	119
GNSLZAEVEDRR	258	GNSLZAEVEDRR	258	120
GNSLZAEVEDR	258	GNSLZAEVEDR	258	121
GNSLZAEVEDRR	258	GNSLZAEVEDRR	258	121
GNSLZAEVEDR	258	GNSLZAEVEDR	258	122
GNSLZAEVEDRR	258	GNSLZAEVEDRR	258	123
GNSLZAEVEDR	258	GNSLZAEVEDR	258	124
GNSLZAEVEDR	258	GNSLZAEVEDR	258	124
GNSLZAEVEDR	258	GNSLZAEVEDR	258	124
GNSLZAEVEDR	258	GNSLZAEVEDR	258	124
GNSLZAEVEDR	258	GNSLZAEVEDR	258	124
MLESLSCcmECcmEAIK	76	GNSLZAEVEDR	258	124
GNSLZAEVEDRR	258	GNSLZAEVEDRR	258	127
GNSLZAEVEDRR	258	GNSLZAEVEDRR	258	128
GNSLZAEVEDRR	258	GNSLZAEVEDRR	258	128
GNSLZAEVEDRR	258	GNSLZAEVEDRR	258	129
GNSLZAEVEDRR	258	GNSLZAEVEDRR	258	129
GNSLZAEVEDR	258	GNSLZAEVEDR	258	129
GNSLZAEVEDR	258	GNSLZAEVEDR	258	129
GNSLZAEVEDRR	258	GNSLZAEVEDRR	258	130
GNSLZAEVEDR	258	GNSLZAEVEDR	258	137
GNSLZAEVEDR	258	GNSLZAEVEDR	258	138
GNSLZAEVEDR	258	GNSLZAEVEDR	258	140
GNSLZAEVEDR	258	GNSLZAEVEDR	258	140
GNSLZAEVEDR	258	GNSLZAEVEDR	258	141
GNSLZAEVEDR	258	GNSLZAEVEDR	258	141
GNSLZAEVEDRR	258	GNSLZAEVEDRR	258	148
GNSLZAEVEDR	258	GNSLZAEVEDR	258	149
GNSLZAEVEDR	258	GNSLZAEVEDR	258	151
GNSLZAEVEDRR	258	GNSLZAEVEDR	258	155
GNSLZAEVEDRR	258	GNSLZAEVEDRR	258	157
GNSLZAEVEDR	258	GNSLZAEVEDR	258	158

## Sheet: FL DSBU
Peptide1	AbsPos1	Peptide2	AbsPos2	Score
LKEAEEER	25	LKEAEEER	25	210
LKEAEEERLK	25	EVELKSR	81	101
LKEAEEER	25	TKIEK	123	47
LKEAEEER	25	IEKLK	126	32
LKEAEEERLK	25	LSEKQLK	139	62
LKEAEEER	25	LKEEK	220	78
LKEAEEER	25	YQSLKK	294	100
LKEAEEER	25	NLEKFK	353	102
LKEAEEERLK	25	mKALFESQR	406	119
LKEAEEERLK	25	KLFANER	420	175
LKEAEEER	25	AKLDELK	441	139
LKEAEEERLK	25	LDELKLK	446	96
LKEAEEERLK	25	NLPVDMQLKK	538	58
LKEAEEER	25	SGNTPNSPR	560	87
LKEAEEER	25	SGNTPNSPR	566	42
LKEAEEER	25	LAAESK	573	100
LKEAEEERLK	25	LQTEVKEGK	580	103
LKEAEEER	25	EGKETSSK	587	122
LKEAEEER	25	ETSSKLEK	588	108
LKEAEEER	25	LEKETBK	593	26
LKAAQYGLQLVESQNELQNQLDK	33	MKLQIATLLQMK	313	77
LKAAQYGLQLVESQNELQNQLDK	33	EIESTKGELSIQR	396	41
LKAAQYGLQLVESQNELQNQLDK	33	MKALFESQR	411	136
LKAAQYGLQLVESQNELQNQLDK	33	BLQLSESENMKLR	437	144
LKAAQYGLQLVESQNELQNQLDK	33	YEPEETVEVPVLKK	461	120
LKAAQYGLQLVESQNELQNQLDK	33	LAAESKLQTEVK	577	67
LKAAQYGLQLVESQNELQNQLDK	37	YEPEETVEVPVLKK	461	98
AAQYGLQLVESQNELQNQLDKBR	54	KQNVFNR	295	130
AAQYGLQLVESQNELQNQLDKBR	54	MKLQIATLLQmK	308	134
AAQYGLQLVESQNELQNQLDKBR	54	MKLQIATLLQmK	313	58
AAQYGLQLVESQNELQNQLDKBR	54	MKALFESQR	411	48
AAQYGLQLVESQNELQNQLDKBR	54	LKYEPEETVEVPVLK	448	108
BRNEMMTMTESYEQEK	61	LKEAEEER	25	90
NEMMTMTESYEQEKYTLQR	70	KQNVFNR	295	33
EVELKSR	80	EVELKSR	80	213
EVELKSR	80	EVELKSR	81	244
EVELKSR	80	TKIEK	123	102
EVELKSR	80	IEKLK	126	119
EVELKSR	80	LSEKQLK	139	169
EVELKSR	80	YQSLKK	294	87
EVELKSR	80	NLEKFK	353	176
EVELKSR	80	AKLDELK	441	177
EVELKSR	80	LDELKLK	446	33
EVELKSR	80	ETBKK	595	105
EVELKSR	81	TKIEK	123	52
EVELKSR	81	LSEKQLK	139	127
EVELKSR	81	AKLDELK	441	145
MHLEKLEEQLSR	104	EVELKSR	81	149
MHLEKLEEQLSR	104	QQQKMHLEK	99	108
MHLEKLEEQLSR	104	MHLEKLEEQLSR	110	143
mHLEKLEEQLSR	104	TKIEK	123	82
MHLEKLEEQLSR	104	LSEKQLK	139	85
mHLEKLEEQLSR	104	EAVSYYNALEKAR	239	92
MHLEKLEEQLSR	104	LAAESKLQTEVK	577	101
MHLEKLEEQLSR	104	ETSSKLEK	588	49
MHLEKLEEQLSR	110	LKEAEEERLK	25	132
MHLEKLEEQLSR	110	QQQKMHLEK	99	68
MHLEKLEEQLSR	110	EEKEEREK	223	27
mHLEKLEEQLSR	110	EAVSYYNALEKAR	239	160
MHLEKLEEQLSR	110	NLEKFK	353	34
mHLEKLEEQLSR	110	LDELKLK	446	54
MHLEKLEEQLSR	110	LQTEVKEGK	580	36
SHGQEVNELKTK	121	EVELKSR	81	124
SHGQEVNELKTK	121	SHGQEVNELK	112	83
SHGQEVNELKTK	121	TKIEK	123	58
SHGQEVNELKTK	121	LKVELDEAR	128	150
SHGQEVNELKTK	122	LKEAEEER	25	41
SHGQEVNELKTK	122	EVELKSR	80	141
SHGQEVNELKTK	122	TKIEK	123	126
SHGQEVNELKTK	122	LKVELDEAR	128	199
SHGQEVNELKTK	122	LSEKQLK	139	35
SHGQEVNELKTK	122	LKEEK	220	167
SHGQEVNELKTK	122	EEKEER	223	46
SHGQEVNELKTK	122	KLFANER	420	85
TKIEK	123	TKIEK	123	66
IEKLK	126	TKIEK	123	81
TKIEKLK	126	LKEEK	220	81
LKVELDEAR	128	EVELKSR	81	128
LKVELDEAR	128	TKIEKLK	122	52
LKVELDEAR	128	IEKLK	126	160
LKVELDEAR	128	EEKEER	223	52
IEKLKVELDEARLSEK	128	AKLDELK	441	25
LSEKQLK	139	TKIEK	123	52
LSEKQLK	139	IEKLK	126	81
LSEKQLK	139	LSEKQLK	139	219
LSEKQLK	139	SEELR	156	35
LSEKQLK	139	LKEEK	220	66
LSEKQLK	139	NLEKFK	353	98
LSEKQLK	139	AKLDELK	441	125
QLKHQVDHQK	142	EVELKSR	81	48
HQVDHQKELLSBK	149	LKEAEEER	25	37
HQVDHQKELLSBK	149	EVELKSR	81	105
HQVDHQKELLSBK	149	IEKLK	126	30
HQVDHQKELLSBK	149	ELLSBKSEELR	155	40
HQVDHQKELLSBK	149	ELLSBKSEELR	156	127
HQVDHQKELLSBK	149	LKEEK	220	39
HQVDHQKELLSBK	149	NLEKFK	353	84
HQVDHQKELLSBK	149	MKALFESQR	406	35
HQVDHQKELLSBK	149	KLFANER	420	25
ELLSBKSEELR	153	LQTEVKEGK	580	32
QLKHQVDHQKELLSBK	153	ETSSKLEK	588	26
ELLSBKSEELR	155	EVELKSR	80	112
ELLSBKSEELR	155	LSEKQLK	139	99
ELLSBKSEELR	155	LKEEK	220	41
ELLSBKSEELR	155	KLFANER	420	99
ELLSBKSEELR	156	LKEAEEER	25	91
ELLSBKSEELR	156	LQTEVKEGK	580	113
TTLKEEVNELQYR	189	VKYQSLK	289	73
TTLKEEVNELQYR	189	MKALFESQR	406	41
TTLKEEVNELQYR	190	IEKLK	126	47
TTLKEEVNELQYR	192	LKEAEEER	25	65
TTLKEEVNELQYR	192	EVELKSR	81	143
TTLKEEVNELQYR	192	LSEKQLK	139	60
TTLKEEVNELQYR	192	ELLSBK	153	63
TTLKEEVNELQYR	192	SEELR	156	97
TTLKEEVNELQYR	192	KQNVFNR	295	100
TTLKEEVNELQYR	192	EGKETSSK	586	55
TTLKEEVNELQYR	200	LKEAEEER	25	43
TTLKEEVNELQYR	200	TKIEK	123	26
TTLKEEVNELQYR	200	LSEKQLK	139	32
TTLKEEVNELQYR	200	ELLSBKSEELR	155	39
TTLKEEVNELQYR	200	NLEKFK	353	72
TTLKEEVNELQYR	200	LAAESKLQTEVK	574	66
LKEEKEER	220	LKEAEEER	25	40
LKEEK	220	TKIEK	123	81
LKEEK	220	IEKLK	126	118
LKEEK	220	LKEEK	220	135
LKEEKEEREK	223	TKIEK	123	99
EEKEEREK	223	IEKLK	126	106
EEKEER	223	LKEEK	220	30
EKEAVSYYNALEK	228	EVELKSR	81	114
EKEAVSYYNALEK	228	SHGQEVNELKTK	122	81
EKEAVSYYNALEK	228	TKIEK	123	37
EKEAVSYYNALEK	228	LSEKQLK	137	49
EKEAVSYYNALEK	228	LKEEK	220	62
EKEAVSYYNALEK	228	EEKEEREK	223	54
EKEAVSYYNALEK	228	EAVSYYNALEKAR	239	147
EKEAVSYYNALEK	228	NLEKFK	353	58
EKEAVSYYNALEK	228	KLFANER	420	102
EKEAVSYYNALEK	228	AKLDELK	441	69
EKEAVSYYNALEK	228	EGKETSSK	587	72
EAVSYYNALEK	232	EEKEER	223	30
EAVSYYNALEK	234	EEKEER	223	52
EAVSYYNALEKAR	239	LKEAEEER	25	139
EAVSYYNALEKAR	239	EVELKSR	81	144
EAVSYYNALEKAR	239	QQQKMHLEK	99	151
EAVSYYNALEKAR	239	MHLEKLEEQLSR	104	170
EAVSYYNALEKAR	239	MHLEKLEEQLSR	110	171
EAVSYYNALEKAR	239	SHGQEVNELKTK	122	138
EAVSYYNALEKAR	239	TKIEK	123	43
EAVSYYNALEKAR	239	LKVELDEAR	128	143
EAVSYYNALEKAR	239	LSEKQLK	139	87
EAVSYYNALEKAR	239	ELLSBKSEELR	156	111
EAVSYYNALEKAR	239	EAVSYYNALEK	234	38
EAVSYYNALEKAR	239	EAVSYYNALEKAR	239	141
EAVSYYNALEKAR	239	VKYQSLK	289	74
EAVSYYNALEKAR	239	YQSLKK	294	97
EAVSYYNALEKAR	239	KQNVFNR	295	160
EAVSYYNALEKAR	239	NLEKFK	353	142
EAVSYYNALEKAR	239	LDNLNKEIESTK	391	110
EAVSYYNALEKAR	239	MKALFESQR	406	162
EAVSYYNALEKAR	239	KLFANER	420	160
EAVSYYNALEKAR	239	LDELKLK	446	89
EAVSYYNALEKAR	239	NLPVDMQLKK	538	38
EAVSYYNALEKAR	239	LAAESKLQTEVK	574	102
EAVSYYNALEKAR	239	LQTEVKEGK	580	166
EAVSYYNALEKAR	239	EGKETSSK	583	81
EAVSYYNALEKAR	239	ETSSKLEK	588	148
EAVSYYNALEKAR	239	LEKETBK	593	78
QLISMKVK	287	LSEKQLK	139	41
QLISMKVK	287	VKYQSLK	289	142
QLISMKVK	287	VKYQSLK	292	135
QLISMKVK	287	KQNVFNR	295	170
QLISMKVK	287	ETSSKLEK	586	34
QLISMKVK	287	EGKETSSK	587	123
VKYQSLK	289	YQSLKK	294	136
VKYQSLK	290	EVELKSR	80	25
VKYQSLK	290	LKEEK	220	35
VKYQSLK	292	LSEKQLK	139	55
VKYQSLKK	294	YQSLKK	294	178
KQNVFNR	295	EVELKSR	80	121
KQNVFNR	295	EVELKSR	81	132
KQNVFNR	295	LKEEK	220	32
KQNVFNR	295	YQSLKK	294	47
KQNVFNR	295	NLEKFK	353	81
KQNVFNR	295	KLFANER	420	51
KQNVFNR	295	AKLDELK	441	128
KQNVFNR	295	LDELKLK	446	150
KQNVFNR	295	EGKETSSK	587	76
mKLQIATLLQmK	308	KQNVFNR	295	178
mKLQIATLLQmK	308	NGEIKHLLGEIR	342	76
MKLQIATLLQMK	308	NLEKFK	353	67
MKLQIATLLQMK	308	LDNLNKEIESTK	396	85
mKLQIATLLQmK	308	KLFANER	420	55
mKLQIATLLQMK	308	AKLDELK	441	198
MKLQIATLLQMK	308	LDELKLK	446	174
MKLQIATLLQmK	308	LAAESKLQTEVK	574	93
MKLQIATLLQMK	308	LQTEVKEGK	580	38
MKLQIATLLQmK	308	ETSSKLEK	588	27
GSQTEFEQQER	320	LKEAEEER	25	49
LLAmLEQKNGEIK	337	NGEIKHLLGEIR	342	149
LLAMLEQKNGEIK	337	NLEKFK	353	64
LLAmLEQKNGEIK	337	MKALFESQR	411	56
NGEIKHLLGEIR	342	LKEAEEERLK	25	119
NGEIKHLLGEIR	342	EVELKSR	81	102
NGEIKHLLGEIR	342	TKIEK	123	80
NGEIKHLLGEIR	342	LSEKQLK	139	55
NGEIKHLLGEIR	342	mKALFESQR	406	155
NGEIKHLLGEIR	342	KLFANER	420	103
NGEIKHLLGEIR	342	AKLDELK	441	82
NGEIKHLLGEIR	342	SGNTPNSPR	563	25
NGEIKHLLGEIR	342	LAAESK	573	127
NGEIKHLLGEIR	342	LAAESKLQTEVK	574	54
NGEIKHLLGEIR	342	LAAESKLQTEVK	577	71
NGEIKHLLGEIR	342	LQTEVKEGK	580	143
NGEIKHLLGEIR	342	EGKETSSK	586	140
NGEIKHLLGEIR	342	EGKETSSK	587	128
NGEIKHLLGEIR	342	ETSSKLEK	588	86
NGEIKHLLGEIR	342	LEKETBK	591	72
NGEIKHLLGEIR	342	ETBKK	595	103
NLEKFK	353	NLEKFK	353	191
LDNLNKEIESTK	391	LKEAEEER	25	41
LDNLNKEIESTK	391	NGEIKHLLGEIR	342	111
LDNLNKEIESTK	391	LDNLNKEIESTK	395	34
LDNLNKEIESTK	391	LDNLNKEIESTK	396	35
LDNLNKEIESTK	391	LAAESKLQTEVK	577	81
LDNLNKEIESTK	391	EGKETSSK	587	58
LDNLNKEIESTK	395	LKEAEEERLK	25	34
LDNLNKEIESTK	395	TKIEK	123	30
LDNLNKEIESTK	395	VKYQSLK	289	45
LDNLNKEIESTK	395	YQSLKK	294	79
LDNLNKEIESTK	395	NLEKFK	353	155
LDNLNKEIESTK	395	MKALFESQR	406	106
LDNLNKEIESTK	395	KLFANER	420	145
LDNLNKEIESTK	396	LKEAEEER	25	170
LDNLNKEIESTK	396	EVELKSR	80	48
LDNLNKEIESTK	396	NGEIKHLLGEIR	342	91
LDNLNKEIESTK	396	NLEKFK	353	175
LDNLNKEIESTK	396	MKALFESQR	406	105
LDNLNKEIESTK	396	KLFANER	420	154
LDNLNKEIESTK	396	AKLDELK	441	149
LDNLNKEIESTK	396	LQTEVKEGK	580	164
EIESTKGELSIQR	397	EVELKSR	80	79
EIESTKGELSIQR	397	EVELKSR	81	65
EIESTKGELSIQR	397	TKIEK	123	74
EIESTKGELSIQR	397	EEKEEREK	223	28
EIESTKGELSIQR	397	KQNVFNR	295	80
EIESTKGELSIQR	397	NGEIKHLLGEIR	342	119
EIESTKGELSIQR	397	NLEKFK	353	110
EIESTKGELSIQR	397	LDNLNKEIESTK	391	152
EIESTKGELSIQR	397	EIESTK	395	144
EIESTKGELSIQR	397	LDNLNKEIESTK	396	149
EIESTKGELSIQR	397	KLFANER	420	157
EIESTKGELSIQR	397	LAAESKLQTEVK	574	47
EIESTKGELSIQR	397	EGKETSSK	587	34
EIESTKGELSIQR	397	ETSSKLEK	588	98
EIESTKGELSIQR	397	LEKETBK	591	56
mKALFESQR	406	LKEAEEER	25	125
MKALFESQR	406	EVELKSR	81	128
MKALFESQR	406	IEKLK	126	36
mKALFESQR	406	LSEKQLK	139	34
MKALFESQR	406	KQNVFNR	295	96
mKALFESQR	406	NLEKFK	353	154
mKALFESQR	406	EIESTK	396	69
mKALFESQR	406	mKALFESQR	406	125
MKALFESQR	406	ALFESQR	411	81
mKALFESQR	406	KLFANER	420	186
mKALFESQR	406	AKLDELK	441	110
MKALFESQR	406	LDELKLK	446	82
MKALFESQR	406	SGNTPNSPR	560	97
MKALFESQR	406	LQTEVKEGK	580	115
MKALFESQR	406	EGKETSSK	587	128
mKALFESQR	406	ETSSKLEK	588	55
mKALFESQR	406	ETBKK	595	88
KLFANER	420	EVELKSR	80	158
KLFANER	420	EVELKSR	81	160
KLFANER	420	IEKLK	126	98
KLFANER	420	LSEKQLK	139	42
KLFANER	420	LKEEK	220	89
KLFANER	420	VKYQSLK	289	95
KLFANER	420	NLEKFK	353	102
KLFANER	420	ALFESQR	411	46
KLFANER	420	KLFANER	420	217
KLFANER	420	AKLDELK	441	148
KLFANER	420	LDELKLK	446	61
KLFANER	420	LAAESK	573	74
KLFANER	420	EGKETSSK	586	119
KLFANER	420	EGKETSSK	587	113
BLQLSESENMK	431	NLEKFK	353	42
BLQLSESENMK	431	ETSSKLEK	588	36
BLQLSESENMK	433	mKALFESQR	406	84
BLQLSESENmK	433	EGKETSSK	583	36
BLQLSESENMKLR	437	LKEAEEER	25	28
BLQLSESENMKLR	437	MKLQIATLLQmK	308	60
BLQLSESENMKLR	437	LDELKLK	446	108
BLQLSESENmKLR	437	LAAESKLQTEVK	574	25
LRAKLDELK	441	LKEAEEER	25	26
AKLDELK	441	TKIEK	123	43
AKLDELK	441	IEKLK	126	44
AKLDELK	441	NLEKFK	353	93
AKLDELK	441	AKLDELK	441	134
LRAKLDELK	441	LDELKLK	446	50
AKLDELK	441	LQTEVK	577	31
LDELKLK	446	TKIEK	122	41
LDELKLK	446	LSEKQLK	139	57
LDELKLK	446	YQSLKK	294	180
LDELKLK	446	AKLDELK	441	198
LKYEPEETVEVPVLK	448	LKEAEEER	25	109
LKYEPEETVEVPVLK	448	VKYQSLK	292	44
LKYEPEETVEVPVLK	448	KQNVFNR	295	132
LKYEPEETVEVPVLK	448	MKALFESQR	411	93
LKYEPEETVEVPVLK	448	KLFANER	420	39
LKYEPEETVEVPVLK	448	BLQLSESENMKLR	437	136
LKYEPEETVEVPVLK	448	LDELKLK	446	123
LKYEPEETVEVPVLK	448	YEPEETVEVPVLKK	461	80
LKYEPEETVEVPVLK	448	LAAESKLQTEVK	574	124
YEPEETVEVPVLK	449	AKLDELK	441	85
LKYEPEETVEVPVLKK	461	LKEAEEER	25	74
YEPEETVEVPVLKK	461	EVELKSR	80	71
YEPEETVEVPVLKK	461	EVELKSR	81	106
YEPEETVEVPVLKK	461	EAVSYYNALEKAR	239	46
YEPEETVEVPVLKK	461	QLISmKVK	287	86
YEPEETVEVPVLKK	461	YQSLKK	294	61
YEPEETVEVPVLKK	461	KQNVFNR	295	121
YEPEETVEVPVLKK	461	mKLQIATLLQMK	308	150
LKYEPEETVEVPVLKK	461	KLFANER	420	149
YEPEETVEVPVLKK	461	BLQLSESENmKLR	433	106
YEPEETVEVPVLKK	461	BLQLSESENmKLR	437	140
YEPEETVEVPVLKK	461	AKLDELK	441	164
YEPEETVEVPVLKK	461	YEPEETVEVPVLKK	461	152
LKYEPEETVEVPVLKK	461	LAAESKLQTEVK	574	33
LKYEPEETVEVPVLKK	461	LAAESKLQTEVK	577	56
YEPEETVEVPVLKK	461	EGKETSSK	587	47
YEPEETVEVPVLKK	461	ETSSKLEK	588	42
REVLPVDITTAKDABVNNSALGGEVYR	472	LKEAEEER	25	31
REVLPVDITTAKDABVNNSALGGEVYR	472	mKALFESQR	406	96
EVLPVDITTAKDABVNNSALGGEVYR	472	BVKLIGVPADAEALSER	545	104
EVLPVDITTAKDABVNNSALGGEVYR	473	LKAAQYGLQLVESQNELQNQLDK	33	122
EVLPVDITTAKDABVNNSALGGEVYR	473	EAVSYYNALEKAR	239	132
EVLPVDITTAKDABVNNSALGGEVYR	473	mKLQIATLLQmK	308	112
REVLPVDITTAKDABVNNSALGGEVYR	473	mKALFESQR	406	86
EVLPVDITTAK	473	KLFANER	420	26
EVLPVDITTAKDABVNNSALGGEVYR	473	BLQLSESENMKLR	437	78
EVLPVDITTAKDABVNNSALGGEVYR	473	LAAESKLQTEVK	574	81
EVLPVDITTAKDABVNNSALGGEVYR	475	MKLQIATLLQMK	308	121
EVLPVDITTAKDABVNNSALGGEVYR	475	MKALFESQR	411	138
RREVLPVDITTAKDABVNNSALGGEVYR	475	KLFANER	420	71
EVLPVDITTAKDABVNNSALGGEVYR	475	BLQLSESENmKLR	433	113
RREVLPVDITTAKDABVNNSALGGEVYR	475	AKLDELK	441	57
EVLPVDITTAKDABVNNSALGGEVYR	475	EVLPVDITTAKDABVNNSALGGEVYR	489	33
EVLPVDITTAKDABVNNSALGGEVYR	475	EETQSBPNSLEDNNLQLEK	504	63
EVLPVDITTAKDABVNNSALGGEVYR	475	LAAESKLQTEVK	577	42
EVLPVDITTAKDABVNNSALGGEVYR	482	MKLQIATLLQmK	308	36
EVLPVDITTAKDABVNNSALGGEVYR	482	BLQLSESENMKLR	437	143
EVLPVDITTAKDABVNNSALGGEVYR	489	MKLQIATLLQmK	308	47
DABVNNSALGGEVYR	489	MKALFESQR	406	31
EVLPVDITTAKDABVNNSALGGEVYR	489	LKYEPEETVEVPVLK	448	89
EVLPVDITTAKDABVNNSALGGEVYR	489	YEPEETVEVPVLKK	461	129
LPPQKEETQSBPNSLEDNNLQLEK	495	LKAAQYGLQLVESQNELQNQLDK	37	25
LPPQKEETQSBPNSLEDNNLQLEK	495	EVELKSR	80	29
LPPQKEETQSBPNSLEDNNLQLEK	495	KQNVFNR	295	28
LPPQKEETQSBPNSLEDNNLQLEK	495	MKLQIATLLQmK	308	50
LPPQKEETQSBPNSLEDNNLQLEK	495	mKALFESQR	406	95
LPPQKEETQSBPNSLEDNNLQLEK	495	BLQLSESENmKLR	433	25
LPPQKEETQSBPNSLEDNNLQLEK	495	YEPEETVEVPVLKK	461	139
LPPQKEETQSBPNSLEDNNLQLEK	495	LAAESKLQTEVK	577	25
EETQSBPNSLEDNNLQLEK	498	EVELKSR	80	25
LPPQKEETQSBPNSLEDNNLQLEK	498	LKYEPEETVEVPVLK	448	41
LPPQKEETQSBPNSLEDNNLQLEK	498	YEPEETVEVPVLKK	461	98
LPPQKEETQSBPNSLEDNNLQLEK	498	LAAESKLQTEVK	574	34
LPPQKEETQSBPNSLEDNNLQLEK	500	EIESTKGELSIQR	397	65
LPPQKEETQSBPNSLEDNNLQLEK	500	BLQLSESENMKLR	437	31
EETQSBPNSLEDNNLQLEK	500	LAAESKLQTEVK	574	77
EETQSBPNSLEDNNLQLEK	504	KQNVFNR	295	105
LPPQKEETQSBPNSLEDNNLQLEK	504	MKALFESQR	406	45
EETQSBPNSLEDNNLQLEK	504	KLFANER	420	39
EETQSBPNSLEDNNLQLEK	504	AKLDELK	441	63
EETQSBPNSLEDNNLQLEK	504	LAAESKLQTEVK	574	73
EETQSBPNSLEDNNLQLEK	504	LQTEVKEGK	580	65
EETQSBPNSLEDNNLQLEK	504	EGKETSSK	583	64
EETQSBPNSLEDNNLQLEK	504	ETSSKLEK	588	49
NLPVDMQLKK	538	LKEAEEER	25	41
NLPVDMQLKK	538	EVELKSR	80	38
NLPVDMQLKK	538	EVELKSR	81	125
NLPVDMQLKK	538	LSEKQLK	139	33
NLPVDMQLKK	538	NLEKFK	353	98
NLPVDMQLKK	538	MKALFESQR	406	85
NLPVDMQLKK	538	MKALFESQR	411	50
NLPVDmQLKK	538	KLFANER	420	147
NLPVDMQLKK	538	AKLDELK	441	43
NLPVDMQLKK	538	LQTEVKEGK	580	99
NLPVDMQLKK	538	EGKETSSK	587	53
BVKLIGVPADAEALSER	545	EVELKSR	81	105
BVKLIGVPADAEALSER	545	LAAESKLQTEVK	574	96
BVKLIGVPADAEALSER	545	EGKETSSK	587	35
LIGVPADAEALSER	557	NGEIKHLLGEIR	342	84
SGNTPNSPR	560	EVELKSR	80	174
SGNTPNSPR	560	NLEKFK	353	81
SGNTPNSPR	560	AKLDELK	441	133
SGNTPNSPR	560	EGKETSSK	583	151
SGNTPNSPR	566	KLFANER	420	75
SGNTPNSPR	566	EGKETSSK	583	44
LAAESKLQTEVK	574	LKEAEEER	25	110
LAAESKLQTEVK	574	YTLQR	72	42
LAAESKLQTEVK	574	EVELKSR	81	43
LAAESKLQTEVK	574	QLISMKVK	287	32
LAAESKLQTEVK	574	mKALFESQR	406	165
LAAESKLQTEVK	574	KLFANER	420	75
LAAESKLQTEVK	574	AKLDELK	441	114
LAAESKLQTEVK	574	NLPVDmQLKK	538	46
LAAESKLQTEVK	574	LAAESK	573	63
LAAESKLQTEVK	574	ETSSKLEK	588	144
LAAESKLQTEVK	577	LKEAEEER	25	166
LAAESKLQTEVK	577	EVELKSR	80	158
LAAESKLQTEVK	577	TKIEK	123	55
LAAESKLQTEVK	577	IEKLK	126	28
LAAESKLQTEVK	577	LSEKQLK	139	99
LAAESKLQTEVK	577	QLISMKVK	287	100
LAAESKLQTEVK	577	YQSLKK	294	38
LAAESKLQTEVK	577	KQNVFNR	295	150
LAAESKLQTEVK	577	NLEKFK	353	188
LAAESKLQTEVK	577	MKALFESQR	406	175
LAAESKLQTEVK	577	KLFANER	420	202
LAAESKLQTEVK	577	AKLDELK	441	135
LAAESKLQTEVK	577	LDELKLK	446	89
LAAESKLQTEVK	577	NLPVDMQLKK	538	88
LAAESKLQTEVK	577	LQTEVKEGK	580	95
LAAESKLQTEVK	577	ETSSKLEK	588	147
LAAESKLQTEVK	577	LEKETBK	591	119
LQTEVKEGK	580	LKEAEEER	25	42
LQTEVKEGK	580	EVELKSR	81	113
LQTEVKEGK	580	TKIEK	123	59
LQTEVKEGK	580	LKEEK	220	35
LQTEVKEGK	580	KQNVFNR	295	60
LQTEVKEGK	580	NLEKFK	353	100
LQTEVKEGK	580	KLFANER	420	54
LQTEVKEGK	580	LDELKLK	446	77
LQTEVKEGK	580	SGNTPNSPR	560	76
LQTEVKEGK	580	SGNTPNSPR	566	28
LQTEVKEGK	580	LQTEVKEGK	580	140
LQTEVKEGK	580	EGKETSSK	587	91
LQTEVKEGK	580	LEKETBK	593	148
LQTEVKEGK	580	ETBKK	595	70
EGKETSSK	583	EVELKSR	81	116
EGKETSSK	583	NLEKFK	353	163
EGKETSSK	583	EGKETSSK	587	146
EGKETSSK	586	EVELKSR	80	121
EGKETSSK	586	TKIEK	123	39
ETSSKLEK	586	NLEKFK	353	87
EGKETSSK	586	LDELKLK	446	65
EGKETSSK	586	ETBKK	595	57
EGKETSSK	587	EVELKSR	80	158
EGKETSSK	587	IEKLK	126	56
EGKETSSK	587	LSEKQLK	139	83
EGKETSSK	587	LKEEK	220	70
ETSSKLEK	587	YQSLKK	294	49
EGKETSSK	587	NLEKFK	353	108
EGKETSSK	587	AKLDELK	441	96
EGKETSSK	587	ETBKK	595	57
ETSSKLEK	588	EVELKSR	80	148
ETSSKLEK	588	EVELKSR	81	142
ETSSKLEK	588	TKIEK	123	46
ETSSKLEK	588	IEKLK	126	41
ETSSKLEK	588	LSEKQLK	139	72
ETSSKLEK	588	LKEEK	220	60
ETSSKLEK	588	VKYQSLK	289	88
ETSSKLEK	588	VKYQSLK	292	60
ETSSKLEK	588	YQSLKK	294	135
ETSSKLEK	588	KLFANER	420	80
ETSSKLEK	588	AKLDELK	441	130
ETSSKLEK	588	LDELKLK	446	61
ETSSKLEK	588	LAAESK	573	84
ETSSKLEK	588	EGKETSSK	587	152
ETSSKLEK	588	LEKETBK	593	62
LEKETBK	591	EVELKSR	81	116
LEKETBK	591	LSEKQLK	139	42
LEKETBK	591	LKEEK	220	27
LEKETBK	591	NLEKFK	353	96
LEKETBK	593	EVELKSR	80	142
LEKETBK	593	LKEEK	220	58
ETBKK	595	TKIEK	123	25
EGKETSSKLEKETBKK	595	ELLSBKSEELR	156	29

## Sheet: 1-440 DSBU
Score	Peptide1	AbsPos1	Peptide2	AbsPos2
265	LSEKQLK	139	LSEKQLK	139
248	EVELKSR	80	EVELKSR	81
245	NLEKFK	353	NLEKFK	353
225	KLFANER	420	KLFANER	420
223	LKEAEEER	25	LKEAEEER	25
222	EVELKSR	80	NLEKFK	353
217	EAVSYYNALEKAR	239	EAVSYYNALEKAR	239
212	EVELKSR	80	LSEKQLK	139
211	LDELKLK	446	AKLDELK	441
209	EVELKSR	81	NLEKFK	353
207	EVELKSR	80	AKLDELK	441
203	EVELKSR	81	AKLDELK	441
202	mKLQIATLLQmK	308	AKLDELK	441
191	EAVSYYNALEKAR	239	MKALFESQR	406
186	SHGQEVNELKTK	122	LKVELDEAR	128
185	mKALFESQR	406	mKALFESQR	406
184	EAVSYYNALEKAR	239	MHLEKLEEQLSR	110
183	LKEAEEER	25	KLFANER	420
182	LDNLNKEIESTK	396	MKALFESQR	406
182	ELLSBKSEELR	156	KLFANER	420
181	mKLQIATLLQmK	308	KQNVFNR	295
179	EVELKSR	81	LSEKQLK	139
178	EKEAVSYYNALEK	228	EAVSYYNALEKAR	239
178	LDNLNKEIESTK	396	NLEKFK	353
178	LKEAEEER	25	LKEEK	220
174	YQSLKK	294	YQSLKK	294
173	MKALFESQR	406	EVELKSR	81
172	LDNLNKEIESTK	396	LKEAEEER	25
172	mKLQIATLLQmK	308	KLFANER	420
172	EVELKSR	80	EVELKSR	80
172	mKALFESQR	406	KLFANER	420
171	KLFANER	420	EVELKSR	81
170	EAVSYYNALEKAR	239	LKEAEEER	25
169	MKLQIATLLQMK	308	LDELKLK	446
166	AKLDELK	441	AKLDELK	441
165	LKEEK	220	LKEEK	220
164	KLFANER	420	AKLDELK	441
164	TTLKEEVNELQYR	192	KQNVFNR	295
163	mHLEKLEEQLSR	110	EAVSYYNALEKAR	239
161	mKALFESQR	406	ALFESQR	411
161	MHLEKLEEQLSR	104	EVELKSR	81
159	LDELKLK	446	YQSLKK	294
158	mKLQIATLLQmK	308	mKALFESQR	406
157	EAVSYYNALEKAR	239	EVELKSR	81
157	SHGQEVNELKTK	122	KLFANER	420
156	AAQYGLQLVESQNELQNQLDKBR	54	MKLQIATLLQmK	308
156	KQNVFNR	295	EVELKSR	81
156	EAVSYYNALEKAR	239	KLFANER	420
153	EKEAVSYYNALEK	228	EKEAVSYYNALEK	228
152	LLAmLEQKNGEIK	337	NGEIKHLLGEIR	342
151	mKLQIATLLQmK	308	NLEKFK	353
151	LKVELDEAR	128	EVELKSR	81
151	BLQLSESENmKLR	437	LDELKLK	446
151	EIESTKGELSIQR	397	KLFANER	420
151	LDNLNKEIESTK	396	KLFANER	420
150	EIESTKGELSIQR	397	LDNLNKEIESTK	396
150	MHLEKLEEQLSR	104	MHLEKLEEQLSR	110
149	MKALFESQR	406	KQNVFNR	295
147	LKAAQYGLQLVESQNELQNQLDK	37	mKLQIATLLQmK	308
147	LDNLNKEIESTK	396	AKLDELK	441
146	EIESTKGELSIQR	397	EIESTK	395
145	LKAAQYGLQLVESQNELQNQLDK	33	MKLQIATLLQmK	308
144	QLISMKVK	287	KLFANER	420
142	EAVSYYNALEKAR	239	ELLSBKSEELR	156
141	EAVSYYNALEKAR	239	MKLQIATLLQMK	308
141	LSEKQLK	139	AKLDELK	441
140	HQVDHQKELLSBK	149	EVELKSR	81
140	mKALFESQR	406	NLEKFK	353
140	SHGQEVNELKTK	122	EVELKSR	80
138	mHLEKLEEQLSR	104	EAVSYYNALEKAR	239
138	NGEIKHLLGEIR	342	EVELKSR	81
138	LKAAQYGLQLVESQNELQNQLDK	33	EIESTKGELSIQR	396
137	MKLQIATLLQMK	308	LDNLNKEIESTK	396
137	MHLEKLEEQLSR	104	AKLDELK	441
137	LDNLNKEIESTK	395	KLFANER	420
137	EAVSYYNALEKAR	239	KQNVFNR	295
136	LKAAQYGLQLVESQNELQNQLDK	33	mKLQIATLLQmK	313
136	LSEKQLK	139	NLEKFK	353
136	LKEAEEER	25	NLEKFK	353
135	EAVSYYNALEKAR	239	LKVELDEAR	128
135	BLQLSESENmKLR	437	mKLQIATLLQmK	308
132	VKYQSLK	289	EVELKSR	81
132	EAVSYYNALEKAR	239	ELLSBKSEELR	155
132	LKVELDEAR	128	KLFANER	420
132	LKEAEEER	25	AKLDELK	441
131	EVELKSR	80	LDELKLK	446
130	EAVSYYNALEKAR	239	NLEKFK	353
130	KQNVFNR	295	NLEKFK	353
130	QLISMKVK	287	AKLDELK	441
130	ELLSBKSEELR	156	EVELKSR	80
129	mHLEKLEEQLSR	104	NLEKFK	353
128	NLEKFK	353	LKEEK	220
127	MKLQIATLLQmK	308	EVELKSR	81
127	LKAAQYGLQLVESQNELQNQLDK	37	BLQLSESENMKLR	437
127	NGEIKHLLGEIR	342	AKLDELK	441
127	TKIEKLK	126	LKEEK	220
126	NGEIKHLLGEIR	342	mKALFESQR	406
126	LKVELDEAR	128	IEKLK	126
126	LDELKLK	446	NLEKFK	353
126	HQVDHQKELLSBK	149	ELLSBKSEELR	156
126	LKEEK	220	TKIEK	123
125	EKEAVSYYNALEK	228	KLFANER	420
125	LKAAQYGLQLVESQNELQNQLDK	33	BLQLSESENMKLR	431
125	LKEAEEERLK	25	EVELKSR	81
125	LKEAEEER	25	YQSLKK	294
125	KQNVFNR	295	KQNVFNR	295
124	MKALFESQR	406	LKEAEEER	25
124	BLQLSESENmKLR	437	KQNVFNR	295
124	mKLQIATLLQmK	308	mKLQIATLLQmK	308
124	LKAAQYGLQLVESQNELQNQLDK	33	LQIATLLQmKGSQTEFEQQER	318
123	EIESTKGELSIQR	397	AKLDELK	441
123	SHGQEVNELKTK	122	LKEEK	220
122	LDELKLK	446	LKYEP}	448
122	KLFANER	420	LKYEP}	448
122	VKYQSLK	289	VKYQSLK	292
121	LKEAEEERLK	25	EVELKSR	80
121	GSQTEFEQQER	320	LKEAEEER	25
121	LKAAQYGLQLVESQNELQNQLDK	33	LQIATLLQMKGSQTEFEQQER	322
121	QLISMKVK	287	VKYQSLK	289
120	BLQLSESENmKLR	437	LKEAEEER	25
120	MKLQIATLLQmK	308	LKEAEEER	25
120	MKALFESQR	406	LDELKLK	446
120	LLAmLEQKNGEIK	337	LKEAEEER	25
119	MKLQIATLLQmK	308	LKEEK	220
119	KLFANER	420	LSEKQLK	139
119	AAQYGLQLVESQNELQNQLDKBR	54	LKYEP}	448
119	EAVSYYNALEKAR	239	SHGQEVNELKTK	122
118	EAVSYYNALEKAR	239	LDNLNKEIESTK	391
117	NGEIKHLLGEIR	342	EIESTK	396
116	LDNLNKEIESTK	396	KQNVFNR	295
116	ELLSBKSEELR	155	MKALFESQR	406
116	NGEIKHLLGEIR	342	KLFANER	420
115	QLISmKVK	287	VKYQSLK	292
115	EIESTKGELSIQR	397	EIESTKGELSIQR	397
114	MKLQIATLLQmK	308	LKYEP}	448
113	TTLKEEVNELQYR	192	EVELKSR	81
113	EKEAVSYYNALEK	234	EAVSYYNALEKAR	239
113	SHGQEVNELKTK	121	LKVELDEAR	128
113	LKEAEEERLK	25	mKALFESQR	406
112	LRAKLDELK	441	LDELKLK	446
112	ELLSBKSEELR	155	LKYEP}	448
112	BLQLSESENmKLR	433	LKYEP}	448
112	LDNLNKEIESTK	396	LSEKQLK	139
111	QLISMKVK	287	KQNVFNR	295
111	EKEAVSYYNALEK	228	KQNVFNR	295
110	BLQLSESENMKLR	437	LKYEP}	448
110	LKEEK	220	IEKLK	126
110	LLAMLEQKNGEIK	337	MKALFESQR	406
109	LDELKLK	446	LSEKQLK	139
108	BLQLSESENmKLR	437	LDNLNKEIESTK	396
106	HQVDHQKELLSBK	149	KLFANER	420
106	MHLEKLEEQLSR	104	LSEKQLK	139
106	mKALFESQR	406	AKLDELK	441
106	NGEIKHLLGEIR	342	LDELKLK	446
105	EAVSYYNALEKAR	239	LDELKLK	446
104	KQNVFNR	295	KLFANER	420
104	TTLKEEVNELQYR	192	ELLSBKSEELR	156
104	KQNVFNR	295	LDELKLK	446
104	SHGQEVNELKTK	122	TKIEK	123
103	mKALFESQR	406	IEKLK	126
103	LKAAQYGLQLVESQNELQNQLDK	33	MKALFESQR	411
103	EAVSYYNALEKAR	239	MHLEKLEEQLSR	104
103	TTLKEEVNELQYR	192	ELLSBK	153
102	KLFANER	420	YTLQR	71
102	LKEAEEERLK	25	LDELKLK	446
102	EIESTKGELSIQR	397	NGEIKHLLGEIR	342
102	AAQYGLQLVESQNELQNQLDKBR	54	LKAAQYGLQLVESQNELQNQLDK	33
102	NGEIKHLLGEIR	342	IEKLK	126
102	EAVSYYNALEKAR	239	EAVSYYNALEK	234
102	LSEKQLK	139	LKEEK	220
101	EAVSYYNALEKAR	239	QQQKMHLEK	99
101	LDNLNKEIESTK	391	LDNLNKEIESTK	395
101	TKIEK	123	TKIEK	123
100	NGEIKHLLGEIR	342	LKEAEEER	25
99	BLQLSESENmKLR	437	NLEKFK	353
98	NGEIKHLLGEIR	342	LKEEK	220
97	EIESTKGELSIQR	397	NLEKFK	353
97	KLFANER	420	IEKLK	126
97	EVELKSR	81	IEKLK	126
95	VKYQSLK	289	YQSLKK	294
94	mHLEKLEEQLSR	110	EVELKSR	80
93	EKEAVSYYNALEK	228	AKLDELK	441
93	LDELKLK	446	LKEEK	220
93	MHLEKLEEQLSR	110	mKLQIATLLQmK	308
93	TTLKEEVNELQYR	200	EKEAVSYYNALEK	228
92	NLYDSmESKPSVDSGTLEDNTYYTDLLQmK	364	MKALFESQR	411
92	SHGQEVNELKTK	122	AKLDELK	441
91	NGEIKHLLGEIR	342	KQNVFNR	295
91	SHGQEVNELKTK	121	SHGQEVNELKTK	122
91	TTLKEEVNELQYR	192	LSEKQLK	139
90	AAQYGLQLVESQNELQNQLDKBR	54	KQNVFNR	295
90	BLQLSESENMK	433	mKALFESQR	406
90	LKEAEEER	25	IEKLK	126
90	VKYQSLK	292	AKLDELK	441
90	KLFANER	420	VKYQSLK	289
89	AAQYGLQLVESQNELQNQLDKBR	54	MKALFESQR	411
89	EAVSYYNALEKAR	239	LKEEK	220
89	LDNLNKEIESTK	396	NGEIKHLLGEIR	342
89	EAVSYYNALEKAR	239	LKYEP}	448
88	MHLEKLEEQLSR	110	KQNVFNR	295
88	KQNVFNR	295	LKYEP}	448
88	EEKEEREK	223	IEKLK	126
86	EAVSYYNALEKAR	239	NGEIKHLLGEIR	342
86	BLQLSESENmKLR	437	EVELKSR	81
86	LKEAEEER	25	KQNVFNR	295
86	EKEAVSYYNALEK	232	EVELKSR	80
86	LKAAQYGLQLVESQNELQNQLDK	33	BLQLSESENmKLR	437
86	EKEAVSYYNALEK	228	EVELKSR	81
86	QLISmKVK	287	EVELKSR	81
84	TTLKEEVNELQYR	190	EVELKSR	80
83	HQVDHQKELLSBK	149	HQVDHQKELLSBK	149
83	mHLEKLEEQLSR	110	KLFANER	420
83	MHLEKLEEQLSR	104	QQQKMHLEK	99
83	EEREKEAVSYYNALEK	228	LKVELDEAR	128
81	ELLSBKSEELR	155	LSEKQLK	139
81	EVELKSR	80	SEELR	156
80	LQIATLLQmKGSQTEFEQQER	320	MKALFESQR	406
80	BLQLSESENMKLR	437	MKALFESQR	406
79	KLFANER	420	NLEKFK	353
79	LDNLNKEIESTK	396	EVELKSR	80
79	NLEKFK	353	LKYEP}	448
78	AAQYGLQLVESQNELQNQLDKBR	54	EAVSYYNALEKAR	239
78	MKALFESQR	406	YTLQR	71
78	EEKEEREK	223	TKIEK	123
77	EVELKSR	80	YQSLKK	294
76	LDNLNKEIESTK	396	LDELKLK	446
75	LDNLNKEIESTK	391	LKEAEEER	25
74	EVELKSR	80	LKYEP}	448
74	NGEIKHLLGEIR	342	TKIEK	123
73	AKLDELK	441	LKEEK	220
72	GELSIQR	401	NLEKFK	353
71	mKALFESQR	406	EIESTK	396
71	LKEAEEERLK	25	QLISmKVK	287
69	EKEAVSYYNALEK	234	mKALFESQR	406
69	mKALFESQR	406	LKYEP}	448
69	VKYQSLK	292	LDELKLK	446
68	LSEKQLK	139	IEKLK	126
68	ELLSBKSEELR	155	EVELKSR	81
68	KQNVFNR	295	AKLDELK	441
68	EVELKSR	81	EEKEER	223
66	mHLEKLEEQLSR	104	LKEAEEER	25
66	KLFANER	420	LDELKLK	446
65	AAQYGLQLVESQNELQNQLDKBR	54	mKLQIATLLQmK	313
64	EEREKEAVSYYNALEK	228	EEKEER	223
64	LLAmLEQKNGEIK	337	KLFANER	420
64	LLAmLEQKNGEIK	337	MKALFESQR	411
63	mKALFESQR	411	NLEKFK	353
63	EEREKEAVSYYNALEK	228	IEKLK	126
62	LDNLNKEIESTK	391	LKYEP}	448
62	ELLSBKSEELR	155	SEELR	156
61	LLAMLEQKNGEIK	337	NLEKFK	353
61	EIESTKGELSIQR	397	SHGQEVNELKTK	122
60	EKEAVSYYNALEK	232	MKALFESQR	406
59	NLYDSmESKPSVDSGTLEDNTYYTDLLQmK	376	mKLQIATLLQmK	308
59	LQIATLLQmKGSQTEFEQQER	318	KLFANER	420
59	TTLKEEVNELQYR	200	MKALFESQR	406
59	EEKEER	223	EEKEER	223
58	EIESTKGELSIQR	397	TKIEK	123
58	EAVSYYNALEKAR	239	YQSLKK	294
58	EVELKSR	80	EEKEER	223
57	KLFANER	420	EEKEER	223
57	ELLSBKSEELR	155	LDELKLK	446
57	LKAAQYGLQLVESQNELQNQLDK	33	KLFANER	420
56	LQIATLLQMKGSQTEFEQQER	318	LKEAEEER	25
56	NGEIKHLLGEIR	342	LKYEP}	448
56	YTLQREVELKSR	81	EVELKSR	80
56	EKEAVSYYNALEK	228	MHLEKLEEQLSR	110
55	MHLEKLEEQLSR	104	TKIEK	123
55	MHLEKLEEQLSR	110	TKIEK	123
55	TTLKEEVNELQYR	192	TTLKEEVNELQYR	200
54	KQNVFNR	295	EVELKSR	80
54	EAVSYYNALEKAR	239	EIESTKGELSIQR	397
53	EAVSYYNALEK	234	EEKEER	223
53	TTLKEEVNELQYR	192	VKYQSLK	289
53	AKLDELK	441	IEKLK	126
53	MHLEKLEEQLSR	110	NLEKFK	353
52	TTLKEEVNELQYR	189	LSEKQLK	139
52	QLISmKVK	287	LKYEP}	448
52	IEKLK	126	TKIEK	123
52	SHGQEVNELKTKIEK	122	KQNVFNR	295
51	NEmmTMTESYEQEKYTLQR	70	QLISmKVK	287
50	AAQYGLQLVESQNELQNQLDKBR	54	MKALFESQR	406
50	LSEKQLK	139	ELLSBK	153
50	LSEKQLK	139	LKYEP}	448
50	QLISMKVK	287	NLEKFK	353
50	ELLSBKSEELR	156	IEKLK	126
50	LDNLNKEIESTK	395	NLEKFK	353
50	LKVELDEAR	128	EEKEER	223
50	LDNLNKEIESTK	395	LDELKLK	446
49	mHLEKLEEQLSR	110	MKALFESQR	406
49	NLEKFK	353	YQSLKK	294
49	EKEAVSYYNALEK	228	SHGQEVNELKTK	122
49	LKAAQYGLQLVESQNELQNQLDK	33	LDNLNKEIESTK	391
47	NLYDSmESKPSVDSGTLEDNTYYTDLLQmK	364	EIESTKGELSIQR	397
47	EKEAVSYYNALEK	228	NLEKFK	353
47	LSEKQLK	139	TKIEK	123
47	VKYQSLK	292	LKEEK	220
45	NEmmTMTESYEQEKYTLQR	70	KQNVFNR	295
43	AAQYGLQLVESQNELQNQLDKBR	54	EIESTKGELSIQR	397
43	VKYQSLKKQNVFNR	295	mKALFESQR	406
43	LDNLNKEIESTK	391	LDNLNKEIESTK	396
42	GSQTEFEQQER	320	KLFANER	420
42	BLQLSESENmK	433	NLEKFK	353
42	mKLQIATLLQmK	308	YQSLKK	294
41	LQIATLLQMKGSQTEFEQQER	318	MKALFESQR	411
41	TTLKEEVNELQYR	200	LSEKQLK	139
40	EKEAVSYYNALEK	228	LKEEK	220
40	mKLQIATLLQmK	308	LDNLNKEIESTK	395
39	NGEIKHLLGEIR	342	QLISmKVK	287
39	BLQLSESENmK	433	LKEAEEER	25
39	mKALFESQR	406	LKEEK	220
39	mHLEKLEEQLSR	104	EEKEER	223
38	EKEAVSYYNALEK	228	LSEKQLK	139
37	HQVDHQKELLSBK	149	LKEAEEER	25
37	EKEAVSYYNALEK	228	LSEKQLK	137
37	MHLEKLEEQLSR	110	LKEAEEER	25
35	LRAKLDELK	441	LKEAEEER	25
35	SHGQEVNELKTK	122	EEKEER	223
35	mKALFESQR	406	LSEKQLK	139
35	LDNLNKEIESTK	391	LDELKLK	446
34	EIESTKGELSIQR	395	EVELKSR	80
34	TTLKEEVNELQYR	189	MKALFESQR	406
34	BLQLSESENmKLR	437	LSEKQLK	139
33	EIESTKGELSIQR	397	LDELKLK	446
32	EAVSYYNALEKAR	239	EEKEER	223
32	KQNVFNR	295	IEKLK	126
31	ELLSBKSEELR	155	EEKEER	223
31	LDNLNKEIESTK	395	IEKLK	126
31	LDNLNKEIESTK	396	YQSLKK	294
31	EAVSYYNALEKAR	239	QLISMKVK	287
30	SHGQEVNELKTK	121	SHGQEVNELK	112
30	mHLEKLEEQLSR	104	mKALFESQR	411
29	LDNLNKEIESTK	395	YQSLKK	294
28	LQIATLLQMKGSQTEFEQQER	320	AKLDELK	441
28	GSQTEFEQQER	322	KLFANER	420
27	LQIATLLQMKGSQTEFEQQER	320	BLQLSESENmKLR	437
27	BLQLSESENmKLR	437	EIESTKGELSIQR	397
27	MHLEKLEEQLSR	110	EEKEEREK	223
27	EVELKSR	80	IEKLK	126
27	LKVELDEAR	128	LDELKLK	446
26	NGEIKHLLGEIR	342	mKALFESQR	411
24	EAVSYYNALEKAR	239	TKIEK	123
24	mHLEKLEEQLSR	104	mKALFESQR	406
23	NLEKFK	353	TKIEK	123
23	LKEAEEER	25	GELSIQR	401
