# Supplementary material for: Conformational transitions of the Spindly adaptor underlie its interaction with Dynein and Dynactin
Source: J Cell Biol. 2022 Sep 15;221(11):e202206131. doi: 10.1083/jcb.202206131 (PMC9481740; doi:10.1083/jcb.202206131)
Supplement: Table S3 — reports a summary of the composition of recombinant Dynactin. [file JCB_202206131_TableS3.xls]

## Sheet: Samples Report for SMD3305_Math
Identified Protein	Uniprot Accession Number	Species	Molecular Weight (kDa)	No. Of Unique Peptides
Dynactin subunit 1 (p150)	Q14203	Homo sapiens	142	61
Dynactin subunit 2 (p50)	Q13561	Homo sapiens	44	23
Dynactin subunit 4 (p62)	Q9UJW0	Homo sapiens	52	20
Alpha-centractin (Arp1)	P61163	Homo sapiens	43	19
Actin-related protein 10 (Arp11)	Q9NZ32	Homo sapiens	46	18
F-actin-capping protein subunit beta (CapZb)	B1AK87	Homo sapiens	29	14
F-actin-capping protein subunit alpha (CapZa)	P52907	Homo sapiens	33	11
Actin, cytoplasmic 1 (?-actin)	P60709	Homo sapiens	42	10
Dynactin subunit 1 (p24)	O75935	Homo sapiens	21	8
Beta-centractin (Arp1B)	P42025	Homo sapiens	42	4
Dynactin subunit 6 (p27)	O00399	Homo sapiens	21	4
Dynactin subunit 5 (p25)	Q9BTE1	Homo sapiens	20	3
Probable serine carboxypeptidase CPVL	Q9H3G5	Homo sapiens	54	4
